# Supplementary material for: 4-Pyridone-3-carboxamide-1-β-D-ribonucleoside (4PYR)—A Novel Oncometabolite Modulating Cancer-Endothelial Interactions in Breast Cancer Metastasis
Source: Int J Mol Sci. 2022 May 21;23(10):5774. doi: 10.3390/ijms23105774 (PMC9145394; doi:10.3390/ijms23105774)
Supplement: Supplementary file 1 [file ijms-23-05774-s001.zip]

Archive with 1 entries (1 files):
- ijms-1691900-supplementary.pdf
